# Supplementary material for: Investigating Genetic Overlap between Alzheimer’s Disease, Lipids, and Coronary Artery Disease: A Large-Scale Genome-Wide Cross Trait Analysis
Source: Int J Mol Sci. 2024 Aug 13;25(16):8814. doi: 10.3390/ijms25168814 (PMC11354907; doi:10.3390/ijms25168814)
Supplement: Supplementary file 1 [file ijms-25-08814-s001.zip]

Archive with 1 entries (1 files):
- ijms-3144476-supplementary.xlsx
