# Supplementary material for: Investigating Genetic Overlap between Alzheimer’s Disease, Lipids, and Coronary Artery Disease: A Large-Scale Genome-Wide Cross Trait Analysis
Source: Int J Mol Sci. 2024 Aug 13;25(16):8814. doi: 10.3390/ijms25168814 (PMC11354907; doi:10.3390/ijms25168814)
Supplement: Supplementary file 1 [file ijms-25-08814-s001.zip › ijms-3144476-supplementary.xlsx]

## Sheet: Table of contents
Table of contents:
	Supplementary Table S-1	Supplementary Table S-1: GWAS datasets utilised for AD, CAD traits, and lipids analyses in this study
	Supplementary Table S-2	Supplementary Table S-2: LDSC analysis - global genetic correlation between AD, CAD traits and lipids
	Supplementary Table S-3	Supplementary Table S-3: LDSC analysis - global genetic correlation between CAD traits and lipids
	Supplementary Table S-4	Supplementary Table S-4: Gene-overlap analysis between lipids, CAD traits, and AD
	Supplementary Table S-5	Supplementary Table S-5: Genome wide significant genes for Alzheimer's disease
	Supplementary Table S-6	Supplementary Table S-6: Genome-wide significant genes for Angina pectoris
	Supplementary Table S-7	Supplementary Table S-7: Genome-wide significant genes for Cardiac dysrhythmias
	Supplementary Table S-8	Supplementary Table S-8: Genome-wide significant genes for Coronary arteriosclerosis
	Supplementary Table S-9	Supplementary Table S-9: Genome-wide significant genes for Ischemic heart disease
	Supplementary Table S-10	Supplementary Table S-10: Genome-wide significant genes for Myocardial infarction
	Supplementary Table S-11	Supplementary Table S-11: Genome-wide significant genes for Non-specific chest pain
	Supplementary Table S-12	Supplementary Table S-12: Genome-wide significant genes for CAD
	Supplementary Table S-13	Supplementary Table S-13: Genome-wide significant genes for High-density lipoproteins
	Supplementary Table S-14	Supplementary Table S-14: Genome-wide significant genes for Low-density lipoproteins
	Supplementary Table S-15	Supplementary Table S-15: Genome-wide significant genes for Triglycerides
	Supplementary Table S-16	Supplementary Table S-16: Genome-wide significant genes for Total cholesterol
	Supplementary Table S-17	Supplementary Table S-17: Summary of genome wide significant genes that overlap between AD, lipids and CAD traits
	Supplementary Table S-18	Supplementary Table S-18: Genes shared by AD-jansen and Angina pectoris in the Fisher's Combined P-value (FCP) [0.05<Pgene>2.60 x 10-6]
	Supplementary Table S-19	Supplementary Table S-19: Genes shared by AD-jansen and Cardiac dysrhythmias in the Fisher's Combined P-value (FCP) [0.05<Pgene>2.60 x 10-6]
	Supplementary Table S-20	Supplementary Table S-20: Genes shared by AD-jansen and Coronary arteriosclerosis in the Fisher's Combined P-value (FCP) [0.05<Pgene>2.60 x 10-6]
	Supplementary Table S-21	Supplementary Table S-21: Genes shared by AD-jansen and Ischemic heart disease in the Fisher's Combined P-value (FCP) [0.05<Pgene>2.60 x 10-6]
	Supplementary Table S-22	Supplementary Table S-22: Genes shared by AD-jansen and Myocardial infarction in the Fisher's Combined P-value (FCP) [0.05<Pgene>2.60 x 10-6]
	Supplementary Table S-23	Supplementary Table S-23: Genes shared by AD-jansen and Non-specific chest pain in the Fisher's Combined P-value (FCP) [0.05<Pgene>2.60 x 10-6]
	Supplementary Table S-24	Supplementary Table S-24: Genes shared by AD-jansen and CAD in the Fisher's Combined P-value (FCP) [0.05<Pgene>2.60 x 10-6]
	Supplementary Table S-25	Supplementary Table S-25: Genes shared by AD-jansen and High-density lipoproteins in the Fisher's Combined P-value (FCP) [0.05<Pgene>2.60 x 10-6]
	Supplementary Table S-26	Supplementary Table S-26: Genes shared by AD-jansen and Low-density lipoproteins in the Fisher's Combined P-value (FCP) [0.05<Pgene>2.60 x 10-6]
	Supplementary Table S-27	Supplementary Table S-27: Genes shared by AD-jansen and Triglycerides in the Fisher's Combined P-value (FCP) [0.05<Pgene>2.60 x 10-6]
	Supplementary Table S-28	Supplementary Table S-28: Genes shared by AD-jansen and Total cholesterol in the Fisher's Combined P-value (FCP) [0.05<Pgene>2.60 x 10-6]
	Supplementary Table S-29	Supplementary Table S-29: Summary of genes reaching genome-wide significance in the Fisher's Combined P-value analysis (FCP) ≤ 2.60 x 10-6
	Supplementary Table S-30	Supplementary Table S-30 Bi-directional two-sample Mendelian Randomisation analysis between lipids, CAD traits, and AD
	Supplementary Table S-31	Supplementary Table S-31: LAVA bivariate analysis at nominal significance between lipids, CAD traits, and AD

## Sheet: Supplementary Table S-1
	Supplementary Table S-1: GWAS datasets utilised for AD, CAD traits, and lipids analyses in this study
Summary of GWAS datasets analysed
	Data	Cases	control	n	1/cases = a	1/control = b	a+b	n(eff)	Ancestry	Phenotype source/definition	Source (link)	Publication or website link
Main - AD	AD (Jansen et al 2019)	71880	383378	455258	1.39121e-05	2.60839e-06	1.65205e-05	242124	European	Clinically diagnosed	https://ctg.cncr.nl/documents/p1651/AD_sumstats_Jansenetal_2019sept.txt.gz	https://www.nature.com/articles/s41588-018-0311-9
										UKB AD-by-proxy 24	*Source link identified from: https://www.biorxiv.org/content/10.1101/2021.05.14.444131v1.full	*Publication identified from: https://www.nature.com/articles/s42003-022-03607-2
Validation - AD	AD (Lambert et al 2013) clinically diagnosed	17008	37154	54162	5.87959e-05	2.6915e-05	8.57109e-05	46668.5	European	European Alzheimer's Disease Initiative (EADI)	http://ftp.ebi.ac.uk/pub/databases/gwas/summary_statistics/GCST002001-GCST003000/GCST002245	https://www.nature.com/articles/ng.2802
										Genetic and Environment Risk in Alzheimer's Disease (GERAD)	*Source link identified from GWAS catalogue: https://www.ebi.ac.uk/gwas/publications/24162737	*Publication identified from: https://www.nature.com/articles/s42003-022-03607-2
										Alzheimer's Disease Genetic Consortium (ADGC)
										Cohorts for Heart and Ageing Research in Genomic Epidemiology (CHARGE)
Lipid class:
sphingolipids	ML (Shin et al 2014) [Palmitoyl sphingomyelin]			7814					European	TwinsUK (n=6,056 = UK) and KORA F4 (n=1,768 = Germany)	http://ftp.ebi.ac.uk/pub/databases/gwas/summary_statistics/GCST90243001-GCST90244000/GCST90243883/GCST90243883_buildNCBI36.tsv.gz	https://www.nature.com/articles/ng.2982
glycerophospholipids	ML (Shin et al 2014) [lysophosphatidylinositol (20:4) / 1-arachidonoylglycerophosphoinositol*]			7797					European	TwinsUK and KORA F4	http://ftp.ebi.ac.uk/pub/databases/gwas/summary_statistics/GCST90243001-GCST90244000/GCST90243754/GCST90243754_buildNCBI36.tsv.gz	*Publication identified from: https://www.sciencedirect.com/science/article/pii/S0002929721003475?via%3Dihub
glycerophospholipids	ML (Shin et al 2014) [beta-Glycerophosphoric acid / Glycerol 2-phosphate]			5912					European	TwinsUK and KORA	http://ftp.ebi.ac.uk/pub/databases/gwas/summary_statistics/GCST90243001-GCST90244000/GCST90243565/GCST90243565_buildNCBI36.tsv.gz
organic compounds known as medium-chain fatty acids	ML (Shin et al 2014) [Dodecanoic acid/ Laurate (12:0)]			7793					European	TwinsUK and KORA	http://ftp.ebi.ac.uk/pub/databases/gwas/summary_statistics/GCST90243001-GCST90244000/GCST90243452/GCST90243452_buildNCBI36.tsv.gz
fatty acyls [lipids or lipid-like molecules]	ML (Shin et al 2014) [Caprylic acid / Caprylate (8:0)]			7802					European	TwinsUK and KORA	http://ftp.ebi.ac.uk/pub/databases/gwas/summary_statistics/GCST90243001-GCST90244000/GCST90243595/GCST90243595_buildNCBI36.tsv.gz
fatty acyls	ML (Shin et al 2014) [Palmitic acid / Palmitate (16:0)]			7800					European	TwinsUK and KORA	http://ftp.ebi.ac.uk/pub/databases/gwas/summary_statistics/GCST90243001-GCST90244000/GCST90243429/GCST90243429_buildNCBI36.tsv.gz
fatty acyls	ML (Shin et al 2014) [Stearic acid / Stearate (18:0)]			7803					European	TwinsUK and KORA	http://ftp.ebi.ac.uk/pub/databases/gwas/summary_statistics/GCST90243001-GCST90244000/GCST90243431/GCST90243431_buildNCBI36.tsv.gz
											*Source link identified from GWAS catalogue: https://www.ebi.ac.uk/gwas/publications/24816252
sphingolipids	ML (Draisma 2015) [154 SM C16:1 sphingomyelin C16:1 ]			7428					European	Seven cohorts originating from five countries (Netherlands, Germany, AUSTRALIA, Estonis, UK)	https://dataverse.nl/api/access/datafile/38105	https://www.nature.com/articles/ncomms8208
sphingolipids	ML (Draisma 2015) [156 SM C18:1 sphingomyelin C18:1]			7428					European	Seven cohorts originating from five countries (Netherlands, Germany, AUSTRALIA, Estonis, UK)	https://dataverse.nl/api/access/datafile/38119	https://tweelingenregister.vu.nl/information_for_researchers/publications/publications-in-scientific-journals-2015
											*Source link identified from: https://dataverse.nl/dataset.xhtml?persistentId=doi%3A10.34894%2FJFWWS4&version=&q=&fileTypeGroupFacet=&fileAccess=&fileSortField=type	*Publication identified from: https://www.sciencedirect.com/science/article/pii/S0002929721003475?via%3Dihub
lipoproteins	LDL (GLGC 2013)			188577					European	T	http://csg.sph.umich.edu/abecasis/public/lipids2013/jointGwasMc_LDL.txt.gz	https://www.nature.com/articles/ng.2797
lipoproteins	HDL (GLGC 2013)			188577					European	Population based and Case/Control studies---Measurements	http://csg.sph.umich.edu/abecasis/public/lipids2013/jointGwasMc_HDL.txt.gz	*Publication identified from: https://pubmed.ncbi.nlm.nih.gov/24097068/
neutral lipids	Triglycerides (GLGC 2013)			188577					European	Population based and Case/Control studies---Measurements	http://csg.sph.umich.edu/abecasis/public/lipids2013/jointGwasMc_TG.txt.gz
steroids and steroid derivatives	Total cholesterol (GLGC 2013)			188577					European	Population based and Case/Control studies---Measurements	http://csg.sph.umich.edu/abecasis/public/lipids2013/jointGwasMc_TC.txt.gz
											*Source link derived from GWAS atlas
coronary artery disease (CAD) traits:	CAD (Leelabs) [coronary arteriosclerosis_phecode 411.4]	20023	377103	397126	4.99426e-05	2.6518e-06	5.25944e-05	76053.8	European	United Kingdom Biobank	(https://leelabsg.org/resources)	https://www.nature.com/articles/s41588-020-0621-6
	CAD (Leelabs) [angina pectoris_phecode 411.3]	16175	377103	393278	6.18238e-05	2.6518e-06	6.44756e-05	62039	European			*Publication identified from: https://www.sciencedirect.com/science/article/pii/S0378111922006217?via%3Dihub
	CAD (Leelabs) [ischemic heart disease_phecode 411]	31355	377103	408458	3.18928e-05	2.6518e-06	3.45446e-05	115792	European
	CAD (Leelabs) [non specific chest pain_phecode 418]	31429	377532	408961	3.18177e-05	2.64878e-06	3.44665e-05	116055	European
	CAD (Leelabs) [cardiac dysrythmias_phecode 427]	24681	380919	405600	4.0517e-05	2.62523e-06	4.31422e-05	92716.6	European
	CAD (Leelabs) [myocardial infarction_phecode 411.2]	11703	377103	388806	8.54482e-05	2.6518e-06	8.81e-05	45403	European
												https://www.nature.com/articles/ng.784
	CAD (CARDIoGRAMplusC4D consortium) [CARDIoGRAMplusC4D]	22233	64762	86995	4.49782e-05	1.54412e-05	6.04193e-05	66204	European	CARDIoGRAMplusC4D consortium		*Publication identified from: https://www.sciencedirect.com/science/article/pii/S0378111922006217?via%3Dihub

## Sheet: Supplementary Table S-2
	Supplementary Table S-2: LDSC analysis - global genetic correlation between AD, CAD traits and lipids
Summary of Genetic Correlation Results for ad_jansen2019 and lipid metabolic profiles [MAIN] --no-intercept
p1	p2	rg	se	z	p	h2_obs	h2_obs_se	h2_int	h2_int_se	gcov_int	gcov_int_se
ad_jansen.sumstats.gz	palmitoyl.sumstats.gz	-0.0288	0.0422	-0.6811	0.4958	0.6623	0.0416	1	NA	0	NA
ad_jansen.sumstats.gz	c16.1.sumstats.gz	-0.0163	0.1065	-0.153	0.8784	0.0854	0.0476	1	NA	0	NA
ad_jansen.sumstats.gz	c18.1.sumstats.gz	0.1389	0.1368	1.0153	0.31	0.0716	0.0432	1	NA	0	NA
ad_jansen.sumstats.gz	1arachidonoyl.sumstats.gz	0.036	0.0548	0.6569	0.5112	0.3571	0.0448	1	NA	0	NA
ad_jansen.sumstats.gz	glycero2p.sumstats.gz	0.0451	0.0569	0.7928	0.4279	0.4725	0.0559	1	NA	0	NA
ad_jansen.sumstats.gz	dodecanoic.sumstats.gz	-0.0141	0.0394	-0.3583	0.7201	0.7006	0.0419	1	NA	0	NA
ad_jansen.sumstats.gz	caprylic.sumstats.gz	0.0028	0.0456	0.061	0.9513	0.5954	0.0454	1	NA	0	NA
ad_jansen.sumstats.gz	stearic.sumstats.gz	-0.026	0.0434	-0.5989	0.5493	0.6114	0.0464	1	NA	0	NA
ad_jansen.sumstats.gz	palmitic.sumstats.gz	0.0002	0.0508	0.0045	0.9964	0.4257	0.0443	1	NA	0	NA
ad_jansen.sumstats.gz	LDL.sumstats.gz	0.1311	0.071	1.8461	0.0649	0.1305	0.0332	1	NA	0	NA
ad_jansen.sumstats.gz	HDL.sumstats.gz	-0.0516	0.0385	-1.3384	0.1808	0.1263	0.031	1	NA	0	NA
ad_jansen.sumstats.gz	TG.sumstats.gz	0.0926	0.0364	2.5444	0.0109	0.133	0.0425	1	NA	0	NA
ad_jansen.sumstats.gz	TC.sumstats.gz	0.1345	0.0701	1.9201	0.0548	0.1383	0.0281	1	NA	0	NA
Summary of Genetic Correlation Results for ad_igap2013 and lipid metabolic profiles [VALIDATION] --no-intercept
p1	p2	rg	se	z	p	h2_obs	h2_obs_se	h2_int	h2_int_se	gcov_int	gcov_int_se
ad_igap.sumstats.gz	palmitoyl.sumstats.gz	-0.0313	0.0436	-0.719	0.4721	0.6863	0.0424	1	NA	0	NA
ad_igap.sumstats.gz	c16.1.sumstats.gz	-0.0584	0.127	-0.4601	0.6454	0.0845	0.0472	1	NA	0	NA
ad_igap.sumstats.gz	c18.1.sumstats.gz	0.1191	0.1302	0.9143	0.3605	0.0657	0.0441	1	NA	0	NA
ad_igap.sumstats.gz	1arachidonoyl.sumstats.gz	0.0725	0.058	1.2508	0.211	0.36	0.0479	1	NA	0	NA
ad_igap.sumstats.gz	glycero2p.sumstats.gz	0.1083	0.0531	2.0388	0.0415	0.4854	0.0549	1	NA	0	NA
ad_igap.sumstats.gz	dodecanoic.sumstats.gz	-0.0002	0.0431	-0.004	0.9968	0.7174	0.0414	1	NA	0	NA
ad_igap.sumstats.gz	caprylic.sumstats.gz	0.0028	0.0442	0.0627	0.95	0.5958	0.0425	1	NA	0	NA
ad_igap.sumstats.gz	stearic.sumstats.gz	-0.0209	0.0434	-0.4819	0.6299	0.6266	0.0446	1	NA	0	NA
ad_igap.sumstats.gz	palmitic.sumstats.gz	0.0185	0.0506	0.3669	0.7137	0.4365	0.0452	1	NA	0	NA
ad_igap.sumstats.gz	LDL.sumstats.gz	0.1203	0.0511	2.3521	0.0187	0.1294	0.0338	1	NA	0	NA
ad_igap.sumstats.gz	HDL.sumstats.gz	-0.018	0.0356	-0.5045	0.6139	0.1272	0.0313	1	NA	0	NA
ad_igap.sumstats.gz	TG.sumstats.gz	0.0829	0.0369	2.2469	0.0246	0.132	0.0424	1	NA	0	NA
ad_igap.sumstats.gz	TC.sumstats.gz	0.1207	0.0499	2.4214	0.0155	0.1376	0.0291	1	NA	0	NA
Summary of Genetic Correlation (with no intercept) Results for ad_jansen2019 and CAD [MAIN]
p1	p2	rg	se	z	p	h2_obs	h2_obs_se	h2_int	h2_int_se	gcov_int	gcov_int_se
ad_jansen.sumstats.gz	coronary-arteriosclerosis_411.4.sumstats.gz	0.1655	0.0296	5.5908	2.2604e-08	0.037	0.0025	1	NA	0	NA
ad_jansen.sumstats.gz	angina-pectoris_411.3.sumstats.gz	0.2068	0.0355	5.8202	5.879e-09	0.0291	0.0016	1	NA	0	NA
ad_jansen.sumstats.gz	myocardial-infarction_411.2.sumstats.gz	0.1694	0.0384	4.41	1.0338e-05	0.0239	0.0016	1	NA	0	NA
ad_jansen.sumstats.gz	ischemic-h-dx_411.sumstats.gz	0.2009	0.0313	6.4168	1.3915e-10	0.0399	0.002	1	NA	0	NA
ad_jansen.sumstats.gz	non-specific-chest-pain_418.sumstats.gz	0.2192	0.0391	5.6068	2.0615e-08	0.0248	0.001	1	NA	0	NA
ad_jansen.sumstats.gz	cardiac-dysrythmias_427.sumstats.gz	0.1353	0.0378	3.5762	0.00034862	0.0214	0.0021	1	NA	0	NA
ad_jansen.sumstats.gz	CAD_CARDIoGRAM.sumstats.gz	0.1512	0.0425	3.5579	0.00037379	0.0894	0.0068	1	NA	0	NA
Summary of Genetic Correlation (with no intercept) Results for ad_igap2013 and CAD [VALIDATION]
p1	p2	rg	se	z	p	h2_obs	h2_obs_se	h2_int	h2_int_se	gcov_int	gcov_int_se
ad_igap.sumstats.gz	coronary-arteriosclerosis_411.4.sumstats.gz	0.0166	0.0313	0.5316	0.595	0.0371	0.0023	1	NA	0	NA
ad_igap.sumstats.gz	angina-pectoris_411.3.sumstats.gz	0.0063	0.0327	0.1927	0.8472	0.0292	0.0015	1	NA	0	NA
ad_igap.sumstats.gz	myocardial-infarction_411.2.sumstats.gz	0.0009	0.0349	0.0272	0.9783	0.024	0.0016	1	NA	0	NA
ad_igap.sumstats.gz	ischemic-h-dx_411.sumstats.gz	0.0091	0.03	0.3022	0.7625	0.04	0.0019	1	NA	0	NA
ad_igap.sumstats.gz	non-specific-chest-pain_418.sumstats.gz	0.0734	0.036	2.0388	0.0415	0.0249	0.0011	1	NA	0	NA
ad_igap.sumstats.gz	cardiac-dysrythmias_427.sumstats.gz	-0.014	0.0339	-0.4124	0.6801	0.0212	0.0021	1	NA	0	NA
ad_igap.sumstats.gz	CAD_CARDIoGRAM.sumstats.gz	0.1008	0.0458	2.1995	0.0278	0.0892	0.0069	1	NA	0	NA

## Sheet: Supplementary Table S-3
	Supplementary Table S-3: LDSC analysis - global genetic correlation between CAD traits and lipids
Summary of genetic correlation results
p1	p2	rg	se	z	p	h2_obs	h2_obs_se	h2_int	h2_int_se	gcov_int	gcov_int_se
angina-pectoris_411.3.sumstats.gz	Lipid_HDL.sumstats.gz	-0.3938	0.0477	-8.2528	1.5477e-16	0.127	0.0311	1	NA	0	NA
angina-pectoris_411.3.sumstats.gz	Lipid_LDL.sumstats.gz	0.2752	0.0366	7.5152	5.6832e-14	0.1316	0.0346	1	NA	0	NA
angina-pectoris_411.3.sumstats.gz	Lipid_TG.sumstats.gz	0.4094	0.0573	7.1462	8.9188e-13	0.1318	0.042	1	NA	0	NA
angina-pectoris_411.3.sumstats.gz	Lipid_TC.sumstats.gz	0.2337	0.0344	6.7963	1.0731e-11	0.1392	0.0295	1	NA	0	NA
angina-pectoris_411.3.sumstats.gz	glycero2p.sumstats.gz	0.0464	0.0463	1.0034	0.31567	0.487	0.0554	1	NA	0	NA
angina-pectoris_411.3.sumstats.gz	palmitoyl.sumstats.gz	0.0323	0.034	0.9499	0.34219	0.6837	0.0426	1	NA	0	NA
angina-pectoris_411.3.sumstats.gz	c16.1.sumstats.gz	-0.1445	0.104	-1.3898	0.16458	0.0848	0.0462	1	NA	0	NA
angina-pectoris_411.3.sumstats.gz	c18.1.sumstats.gz	-0.0878	0.1137	-0.772	0.44014	0.0659	0.0443	1	NA	0	NA
angina-pectoris_411.3.sumstats.gz	1arachidonoyl.sumstats.gz	0.0872	0.045	1.9377	0.052657	0.3567	0.0488	1	NA	0	NA
angina-pectoris_411.3.sumstats.gz	dodecanoic.sumstats.gz	-0.0152	0.0342	-0.4453	0.65609	0.7143	0.0394	1	NA	0	NA
angina-pectoris_411.3.sumstats.gz	caprylic.sumstats.gz	0.0156	0.0377	0.4149	0.67818	0.5968	0.0431	1	NA	0	NA
angina-pectoris_411.3.sumstats.gz	stearic.sumstats.gz	0.0129	0.0333	0.3861	0.69941	0.6259	0.0436	1	NA	0	NA
angina-pectoris_411.3.sumstats.gz	palmitic.sumstats.gz	0.0796	0.0383	2.0782	0.03769	0.4344	0.0447	1	NA	0	NA
Summary of genetic correlation results
p1	p2	rg	se	z	p	h2_obs	h2_obs_se	h2_int	h2_int_se	gcov_int	gcov_int_se
cardiac-dysrythmias_427.sumstats.gz	Lipid_HDL.sumstats.gz	-0.1846	0.036	-5.1277	2.9331e-07	0.127	0.0311	1	NA	0	NA
cardiac-dysrythmias_427.sumstats.gz	Lipid_LDL.sumstats.gz	0.0236	0.0323	0.7292	0.46586	0.1316	0.0346	1	NA	0	NA
cardiac-dysrythmias_427.sumstats.gz	Lipid_TG.sumstats.gz	0.1423	0.04	3.5603	0.00037049	0.1318	0.042	1	NA	0	NA
cardiac-dysrythmias_427.sumstats.gz	Lipid_TC.sumstats.gz	0.0031	0.0311	0.0985	0.92154	0.1392	0.0295	1	NA	0	NA
cardiac-dysrythmias_427.sumstats.gz	glycero2p.sumstats.gz	0.0201	0.0478	0.4199	0.67456	0.4871	0.0553	1	NA	0	NA
cardiac-dysrythmias_427.sumstats.gz	palmitoyl.sumstats.gz	0.0036	0.0407	0.0896	0.92862	0.6837	0.0426	1	NA	0	NA
cardiac-dysrythmias_427.sumstats.gz	c16.1.sumstats.gz	-0.0699	0.1144	-0.6108	0.54135	0.0848	0.0462	1	NA	0	NA
cardiac-dysrythmias_427.sumstats.gz	c18.1.sumstats.gz	-0.0466	0.1213	-0.3846	0.70053	0.0659	0.0443	1	NA	0	NA
cardiac-dysrythmias_427.sumstats.gz	1arachidonoyl.sumstats.gz	-0.0069	0.0493	-0.1408	0.88806	0.3567	0.0488	1	NA	0	NA
cardiac-dysrythmias_427.sumstats.gz	dodecanoic.sumstats.gz	-0.0169	0.0391	-0.4328	0.66519	0.7142	0.0394	1	NA	0	NA
cardiac-dysrythmias_427.sumstats.gz	caprylic.sumstats.gz	-0.004	0.0422	-0.0942	0.92492	0.5968	0.0431	1	NA	0	NA
cardiac-dysrythmias_427.sumstats.gz	stearic.sumstats.gz	0.0007	0.041	0.0167	0.98668	0.6259	0.0436	1	NA	0	NA
cardiac-dysrythmias_427.sumstats.gz	palmitic.sumstats.gz	0.0261	0.0459	0.5691	0.56932	0.4344	0.0447	1	NA	0	NA
Summary of genetic correlation results
p1	p2	rg	se	z	p	h2_obs	h2_obs_se	h2_int	h2_int_se	gcov_int	gcov_int_se
coronary-arteriosclerosis_411.4.sumstats.gz	Lipid_HDL.sumstats.gz	-0.3575	0.0444	-8.0436	8.723e-16	0.127	0.0311	1	NA	0	NA
coronary-arteriosclerosis_411.4.sumstats.gz	Lipid_LDL.sumstats.gz	0.2958	0.0378	7.8286	4.9314e-15	0.1316	0.0346	1	NA	0	NA
coronary-arteriosclerosis_411.4.sumstats.gz	Lipid_TG.sumstats.gz	0.3667	0.0462	7.9347	2.1102e-15	0.1318	0.042	1	NA	0	NA
coronary-arteriosclerosis_411.4.sumstats.gz	Lipid_TC.sumstats.gz	0.2523	0.0359	7.028	2.0957e-12	0.1392	0.0295	1	NA	0	NA
coronary-arteriosclerosis_411.4.sumstats.gz	glycero2p.sumstats.gz	-0.0111	0.0441	-0.2517	0.80125	0.4871	0.0554	1	NA	0	NA
coronary-arteriosclerosis_411.4.sumstats.gz	palmitoyl.sumstats.gz	-0.0009	0.0324	-0.0292	0.97667	0.6837	0.0426	1	NA	0	NA
coronary-arteriosclerosis_411.4.sumstats.gz	c16.1.sumstats.gz	-0.3101	0.1231	-2.5195	0.011751	0.0848	0.0462	1	NA	0	NA
coronary-arteriosclerosis_411.4.sumstats.gz	c18.1.sumstats.gz	-0.1889	0.1212	-1.5592	0.11894	0.0659	0.0443	1	NA	0	NA
coronary-arteriosclerosis_411.4.sumstats.gz	1arachidonoyl.sumstats.gz	0.0507	0.0414	1.2232	0.22125	0.3567	0.0488	1	NA	0	NA
coronary-arteriosclerosis_411.4.sumstats.gz	dodecanoic.sumstats.gz	-0.0639	0.0312	-2.0457	0.040789	0.7143	0.0394	1	NA	0	NA
coronary-arteriosclerosis_411.4.sumstats.gz	caprylic.sumstats.gz	0.0068	0.0334	0.2034	0.83879	0.5968	0.0431	1	NA	0	NA
coronary-arteriosclerosis_411.4.sumstats.gz	stearic.sumstats.gz	-0.0283	0.0327	-0.8634	0.38794	0.6259	0.0436	1	NA	0	NA
coronary-arteriosclerosis_411.4.sumstats.gz	palmitic.sumstats.gz	0.0231	0.0375	0.6163	0.5377	0.4344	0.0447	1	NA	0	NA
Summary of genetic correlation results
p1	p2	rg	se	z	p	h2_obs	h2_obs_se	h2_int	h2_int_se	gcov_int	gcov_int_se
ischemic-h-dx_411.sumstats.gz	Lipid_HDL.sumstats.gz	-0.3814	0.0466	-8.1881	2.6533e-16	0.127	0.0311	1	NA	0	NA
ischemic-h-dx_411.sumstats.gz	Lipid_LDL.sumstats.gz	0.2801	0.0355	7.8875	3.0822e-15	0.1316	0.0346	1	NA	0	NA
ischemic-h-dx_411.sumstats.gz	Lipid_TG.sumstats.gz	0.3997	0.0507	7.8911	2.9949e-15	0.1318	0.042	1	NA	0	NA
ischemic-h-dx_411.sumstats.gz	Lipid_TC.sumstats.gz	0.2417	0.0328	7.3684	1.7265e-13	0.1392	0.0295	1	NA	0	NA
ischemic-h-dx_411.sumstats.gz	glycero2p.sumstats.gz	-0.0079	0.0394	-0.1991	0.84222	0.4871	0.0554	1	NA	0	NA
ischemic-h-dx_411.sumstats.gz	palmitoyl.sumstats.gz	0.02	0.0299	0.6688	0.50364	0.6837	0.0426	1	NA	0	NA
ischemic-h-dx_411.sumstats.gz	c16.1.sumstats.gz	-0.2304	0.1066	-2.161	0.030698	0.0848	0.0463	1	NA	0	NA
ischemic-h-dx_411.sumstats.gz	c18.1.sumstats.gz	-0.1947	0.1239	-1.5719	0.11596	0.0658	0.0443	1	NA	0	NA
ischemic-h-dx_411.sumstats.gz	1arachidonoyl.sumstats.gz	0.0822	0.0397	2.0704	0.038415	0.3567	0.0488	1	NA	0	NA
ischemic-h-dx_411.sumstats.gz	dodecanoic.sumstats.gz	-0.0432	0.0294	-1.4683	0.14202	0.7142	0.0394	1	NA	0	NA
ischemic-h-dx_411.sumstats.gz	caprylic.sumstats.gz	0.0231	0.032	0.7225	0.47	0.5968	0.0431	1	NA	0	NA
ischemic-h-dx_411.sumstats.gz	stearic.sumstats.gz	-0.0034	0.0297	-0.1134	0.90973	0.6259	0.0436	1	NA	0	NA
ischemic-h-dx_411.sumstats.gz	palmitic.sumstats.gz	0.0507	0.0346	1.4661	0.14262	0.4344	0.0447	1	NA	0	NA
Summary of genetic correlation results
p1	p2	rg	se	z	p	h2_obs	h2_obs_se	h2_int	h2_int_se	gcov_int	gcov_int_se
myocardial-infarction_411.2.sumstats.gz	Lipid_HDL.sumstats.gz	-0.3744	0.0527	-7.0992	1.2548e-12	0.127	0.0311	1	NA	0	NA
myocardial-infarction_411.2.sumstats.gz	Lipid_LDL.sumstats.gz	0.2863	0.0382	7.4952	6.6207e-14	0.1316	0.0346	1	NA	0	NA
myocardial-infarction_411.2.sumstats.gz	Lipid_TG.sumstats.gz	0.4118	0.0564	7.3026	2.823e-13	0.1318	0.042	1	NA	0	NA
myocardial-infarction_411.2.sumstats.gz	Lipid_TC.sumstats.gz	0.2605	0.0359	7.2561	3.9849e-13	0.1392	0.0295	1	NA	0	NA
myocardial-infarction_411.2.sumstats.gz	glycero2p.sumstats.gz	0.0004	0.0472	0.0085	0.99319	0.487	0.0554	1	NA	0	NA
myocardial-infarction_411.2.sumstats.gz	palmitoyl.sumstats.gz	0.011	0.0348	0.3155	0.75238	0.6837	0.0426	1	NA	0	NA
myocardial-infarction_411.2.sumstats.gz	c16.1.sumstats.gz	-0.2505	0.1227	-2.042	0.041149	0.0848	0.0462	1	NA	0	NA
myocardial-infarction_411.2.sumstats.gz	c18.1.sumstats.gz	-0.111	0.1317	-0.8427	0.39938	0.0659	0.0443	1	NA	0	NA
myocardial-infarction_411.2.sumstats.gz	1arachidonoyl.sumstats.gz	0.0046	0.0479	0.0967	0.92297	0.3567	0.0488	1	NA	0	NA
myocardial-infarction_411.2.sumstats.gz	dodecanoic.sumstats.gz	-0.056	0.037	-1.5136	0.13012	0.7143	0.0394	1	NA	0	NA
myocardial-infarction_411.2.sumstats.gz	caprylic.sumstats.gz	-0.0192	0.0392	-0.4888	0.62499	0.5968	0.0431	1	NA	0	NA
myocardial-infarction_411.2.sumstats.gz	stearic.sumstats.gz	0.0131	0.0389	0.3367	0.73632	0.6259	0.0436	1	NA	0	NA
myocardial-infarction_411.2.sumstats.gz	palmitic.sumstats.gz	0.0705	0.048	1.4697	0.14165	0.4344	0.0447	1	NA	0	NA
Summary of genetic correlation results
p1	p2	rg	se	z	p	h2_obs	h2_obs_se	h2_int	h2_int_se	gcov_int	gcov_int_se
non-specific-chest-pain_418.sumstats.gz	Lipid_HDL.sumstats.gz	-0.3175	0.044	-7.2153	5.3831e-13	0.127	0.0311	1	NA	0	NA
non-specific-chest-pain_418.sumstats.gz	Lipid_LDL.sumstats.gz	0.1401	0.0335	4.1841	2.8624e-05	0.1316	0.0346	1	NA	0	NA
non-specific-chest-pain_418.sumstats.gz	Lipid_TG.sumstats.gz	0.306	0.0529	5.7886	7.0979e-09	0.1318	0.042	1	NA	0	NA
non-specific-chest-pain_418.sumstats.gz	Lipid_TC.sumstats.gz	0.0964	0.0311	3.0965	0.0019583	0.1392	0.0295	1	NA	0	NA
non-specific-chest-pain_418.sumstats.gz	glycero2p.sumstats.gz	-0.0704	0.049	-1.4361	0.15099	0.4871	0.0554	1	NA	0	NA
non-specific-chest-pain_418.sumstats.gz	palmitoyl.sumstats.gz	-0.0144	0.0323	-0.4452	0.65621	0.6837	0.0426	1	NA	0	NA
non-specific-chest-pain_418.sumstats.gz	c16.1.sumstats.gz	-0.0118	0.0951	-0.1244	0.90099	0.0848	0.0462	1	NA	0	NA
non-specific-chest-pain_418.sumstats.gz	c18.1.sumstats.gz	0.0352	0.1126	0.3125	0.75465	0.0658	0.0443	1	NA	0	NA
non-specific-chest-pain_418.sumstats.gz	1arachidonoyl.sumstats.gz	0.0819	0.043	1.9065	0.056592	0.3567	0.0487	1	NA	0	NA
non-specific-chest-pain_418.sumstats.gz	dodecanoic.sumstats.gz	-0.0535	0.0383	-1.3978	0.16217	0.7142	0.0394	1	NA	0	NA
non-specific-chest-pain_418.sumstats.gz	caprylic.sumstats.gz	-0.0389	0.0361	-1.0772	0.28139	0.5968	0.0431	1	NA	0	NA
non-specific-chest-pain_418.sumstats.gz	stearic.sumstats.gz	-0.0116	0.0378	-0.3074	0.75855	0.6259	0.0436	1	NA	0	NA
non-specific-chest-pain_418.sumstats.gz	palmitic.sumstats.gz	0.0011	0.0477	0.0237	0.98105	0.4343	0.0447	1	NA	0	NA
Summary of genetic correlation results
p1	p2	rg	se	z	p	h2_obs	h2_obs_se	h2_int	h2_int_se	gcov_int	gcov_int_se
CAD_CARDIoGRAM.sumstats.gz	Lipid_HDL.sumstats.gz	-0.3675	0.044	-8.3555	6.5151e-17	0.1239	0.0302	1	NA	0	NA
CAD_CARDIoGRAM.sumstats.gz	Lipid_LDL.sumstats.gz	0.3853	0.0452	8.529	1.4765e-17	0.1218	0.0309	1	NA	0	NA
CAD_CARDIoGRAM.sumstats.gz	Lipid_TG.sumstats.gz	0.4189	0.0439	9.5412	1.4114e-21	0.1302	0.0416	1	NA	0	NA
CAD_CARDIoGRAM.sumstats.gz	Lipid_TC.sumstats.gz	0.3472	0.0424	8.1873	2.6721e-16	0.1302	0.0261	1	NA	0	NA
CAD_CARDIoGRAM.sumstats.gz	glycero2p.sumstats.gz	0.1054	0.0568	1.8565	0.06338	0.4901	0.0593	1	NA	0	NA
CAD_CARDIoGRAM.sumstats.gz	palmitoyl.sumstats.gz	-0.0169	0.0408	-0.4142	0.67873	0.6992	0.0438	1	NA	0	NA
CAD_CARDIoGRAM.sumstats.gz	c16.1.sumstats.gz	-0.2537	0.1371	-1.8498	0.064342	0.0907	0.0491	1	NA	0	NA
CAD_CARDIoGRAM.sumstats.gz	c18.1.sumstats.gz	-0.2915	0.1543	-1.8894	0.058833	0.0797	0.0446	1	NA	0	NA
CAD_CARDIoGRAM.sumstats.gz	1arachidonoyl.sumstats.gz	0.0683	0.0552	1.2368	0.21615	0.371	0.0462	1	NA	0	NA
CAD_CARDIoGRAM.sumstats.gz	dodecanoic.sumstats.gz	-0.0022	0.0444	-0.0489	0.96096	0.7337	0.0432	1	NA	0	NA
CAD_CARDIoGRAM.sumstats.gz	caprylic.sumstats.gz	0.0208	0.0437	0.4771	0.63326	0.6069	0.0481	1	NA	0	NA
CAD_CARDIoGRAM.sumstats.gz	stearic.sumstats.gz	-0.0082	0.0459	-0.1795	0.85754	0.6324	0.0464	1	NA	0	NA
CAD_CARDIoGRAM.sumstats.gz	palmitic.sumstats.gz	0.0057	0.0543	0.1046	0.91672	0.4447	0.0469	1	NA	0	NA

## Sheet: Supplementary Table S-4
	Supplementary Table S-4: Gene-overlap analysis between lipids, CAD traits, and AD
	Summary of SNPs overlapping ADjansen2019, with lipids, and with CAD traits
	Analysis information	file containing SNPs	no. of SNPs	magma.out.genes
	ADjansen and CADap [angina pectoris]	ADjansen_merged_CADap.txt	11250658	18961
	ADjansen and CADcd [cardiac dysrhythmias]	ADjansen_merged_CADcd.txt	11251568	18961
	ADjansen and CADca [coronary arteriosclerosis]	ADjansen_merged_CADca.txt	11250900	18961
	ADjansen and CADihdx [ischemic heart disease]	ADjansen_merged_CADihdx.txt	11251741	18961
	ADjansen and CADmi [myocardial infarction]	ADjansen_merged_CADmi.txt	11250320	18961
	ADjansen and CADnscp [non-specific chest pain]	ADjansen_merged_CADnscp.txt	11251773	18961
	ADjansen and CADcg [CARDIoGRAMpluC4D]	CADcg_merged_adjansen.txt	2393041	17736
	ADjansen and Lipid-HDL [High density lipoproteins]	Lipid-HDL_merged_adjansen.txt	2402800	17685
	ADjansen and Lipid-LDL [Low density lipoproteins]	Lipid-LDL_merged_adjansen.txt	2394019	17671
	ADjansen and Lipid-TG [Triglycerides]	Lipid-TG_merged_adjansen.txt	2395509	17673
	ADjansen and Lipid-TC [Total cholesterol]	Lipid-TC_merged_adjansen.txt	2402374	17685

## Sheet: Supplementary Table S-5
	Supplementary Table S-5: Genome wide significant genes for Alzheimer's disease
GENE	CHR	START	STOP	NSNPS	NPARAM	N	ZSTAT	P	SYMBOL
ENSG00000064687	19	1040102	1065571	132	27	403128	6.0767	6.1358e-10	ABCA7
ENSG00000267545	19	45683080	45705702	92	23	333079	6.1094	5e-10	AC005779.2
ENSG00000266958	19	45690646	45720191	151	35	335841	6.1094	5e-10	AC006126.3
ENSG00000159640	17	61554422	61599205	167	26	380804	4.7629	9.5403e-07	ACE
ENSG00000264813	17	61562184	61599209	144	22	380936	4.5909	2.207e-06	ACE
ENSG00000137845	15	58887403	59042177	500	40	395195	4.6036	2.0762e-06	ADAM10
ENSG00000158859	1	161154098	161168846	44	19	401854	4.8907	5.0232e-07	ADAMTS4
ENSG00000130208	19	45417504	45422606	8	4	264790	7.7995	3.1086e-15	APOC1
ENSG00000234906	19	45449243	45452822	17	4	418013	6.1003	5.2938e-10	APOC2
ENSG00000267467	19	45445495	45452820	28	7	411775	7.6115	1.3545e-14	APOC4
ENSG00000224916	19	45445495	45452822	28	7	411775	7.6115	1.3545e-14	APOC4-APOC2
ENSG00000130203	19	45409011	45412650	5	3	409171	7.5289	2.5591e-14	APOE
ENSG00000158850	1	161141100	161147287	16	9	396724	4.8936	4.9513e-07	B4GALT3
ENSG00000187244	19	45312328	45324673	45	9	372142	7.8698	1.7764e-15	BCAM
ENSG00000103507	16	31117428	31124110	10	4	408235	5.3163	5.2936e-08	BCKDK
ENSG00000069399	19	45250962	45263301	29	10	380255	7.7527	4.4964e-15	BCL3
ENSG00000136717	2	127805603	127864931	296	34	382050	7.4299	5.4327e-14	BIN1
ENSG00000087589	20	54987168	55034396	159	32	395374	4.8756	5.4229e-07	CASS4
ENSG00000142273	19	45281126	45303891	63	13	358807	7.5797	1.7319e-14	CBLC
ENSG00000198087	6	47445525	47594999	451	26	406546	4.9172	4.3888e-07	CD2AP
ENSG00000105383	19	51728320	51747115	44	15	390954	4.6417	1.7274e-06	CD33
ENSG00000213892	19	45202421	45213986	44	15	367069	6.1632	3.565e-10	CEACAM16
ENSG00000186567	19	45165545	45187631	56	20	360562	6.8592	3.4626e-12	CEACAM19
ENSG00000104859	19	45542298	45574214	62	11	344130	5.7937	3.4416e-09	CLASRP
ENSG00000104853	19	45457842	45496599	121	17	395564	7.4544	4.5131e-14	CLPTM1
ENSG00000120885	8	27454434	27472548	55	12	375927	7.5335	2.4702e-14	CLU
ENSG00000064666	19	1026298	1039068	90	20	377123	5.2496	7.6198e-08	CNN2
ENSG00000203710	1	207669492	207813992	384	38	401556	5.6311	8.9506e-09	CR1
ENSG00000267114	19	45453301	45457264	20	2	433447	6.2786	1.7084e-10	CTB-129P6.11
ENSG00000146904	7	143087382	143105985	57	19	415966	5.9842	1.0872e-09	EPHA1
ENSG00000012061	19	45910591	45982086	286	36	397975	4.6537	1.6299e-06	ERCC1
ENSG00000130201	19	45715879	45737469	112	10	398383	6.1094	5e-10	EXOC3L2
ENSG00000128923	15	59063391	59154099	336	38	386887	5.2704	6.806e-08	FAM63B
ENSG00000158869	1	161185024	161190489	26	12	384728	5.0009	2.8534e-07	FCER1G
ENSG00000160844	7	99798283	99869855	216	33	393745	6.1188	4.7143e-10	GATS
ENSG00000142252	19	45582453	45594782	63	6	417473	4.9374	3.9576e-07	GEMIN7
ENSG00000213420	7	99767229	99774995	18	9	366628	5.1248	1.4891e-07	GPC2
ENSG00000216588	19	45116940	45140081	87	18	411808	6.9333	2.0557e-12	IGSF23
ENSG00000157368	16	70613798	70694585	436	39	377356	4.6578	1.5978e-06	IL34
ENSG00000168918	2	233924677	234116549	746	62	392358	5.6058	1.0364e-08	INPP5D
ENSG00000103510	16	31127075	31142714	29	6	409306	5.0774	1.9131e-07	KAT8
ENSG00000007047	19	45582546	45808541	903	79	386691	10.953	3.2189e-28	MARK4
ENSG00000149534	11	59855734	59863444	28	6	413759	6.3409	1.1424e-10	MS4A2
ENSG00000149516	11	59824060	59838601	56	11	410664	6.3618	9.9718e-11	MS4A3
ENSG00000214787	11	59968726	60010561	154	20	406818	7.2331	2.3598e-13	MS4A4E
ENSG00000110077	11	59939081	59952139	39	9	409638	7.3739	8.2878e-14	MS4A6A
ENSG00000179846	19	45653008	45663408	33	14	385648	8.0023	6.1062e-16	NKPD1
ENSG00000073921	11	85668727	85780924	464	34	403864	7.0145	1.1542e-12	PICALM
ENSG00000143224	1	161136200	161147803	40	18	394083	4.8663	5.6865e-07	PPOX
ENSG00000104866	19	45594654	45651335	223	24	393922	7.7846	3.4972e-15	PPP1R37
ENSG00000073008	19	45147098	45166850	51	13	403417	7.7104	6.2728e-15	PVR
ENSG00000213413	7	99815864	99819113	15	6	415014	6.5609	2.6751e-11	PVRIG
ENSG00000130202	19	45349432	45392485	202	34	386816	7.0325	1.014e-12	PVRL2
ENSG00000104856	19	45504688	45541452	90	26	330810	6.1094	5e-10	RELB
ENSG00000255439	16	31094760	31106277	29	8	356072	4.5659	2.4873e-06	RP11-196G11.1
ENSG00000140090	14	92788925	92962596	937	72	399365	6.3973	7.9074e-11	SLC24A4
ENSG00000137776	15	59171244	59225852	103	21	385284	4.653	1.636e-06	SLTM
ENSG00000137642	11	121322912	121504402	447	68	380791	5.1034	1.668e-07	SORL1
ENSG00000066923	7	99775186	99819111	134	15	411987	6.3224	1.288e-10	STAG3
ENSG00000130204	19	45393826	45406946	55	14	384714	7.4732	3.9135e-14	TOMM40
ENSG00000095970	6	41126244	41130924	9	6	378050	8.014	5.5511e-16	TREM2
ENSG00000167397	16	31102163	31107301	11	4	378741	4.697	1.32e-06	VKORC1
ENSG00000180787	17	4981543	4999669	87	24	386501	5.0508	2.2004e-07	ZFP3
ENSG00000106261	7	99613204	99639312	73	22	383512	4.6271	1.8538e-06	ZKSCAN1
ENSG00000167840	17	5008836	5026411	67	24	395942	5.4711	2.2366e-08	ZNF232
ENSG00000198740	17	47366568	47439835	217	26	398955	4.6561	1.6112e-06	ZNF652

## Sheet: Supplementary Table S-6
	Supplementary Table S-6: Genome-wide significant genes for Angina pectoris
GENE	CHR	START	STOP	NSNPS	NPARAM	N	ZSTAT	P	SYMBOL
ENSG00000136378	15	79051545	79103773	239	29	393278	5.5821	1.188e-08	ADAMTS7
ENSG00000130203	19	45409011	45412650	7	4	393278	7.1836	3.3962e-13	APOE
ENSG00000196914	11	120207787	120360645	409	31	393278	4.7818	8.6877e-07	ARHGEF12
ENSG00000147883	9	22002902	22009362	14	6	393278	7.8659	1.8319e-15	CDKN2B
ENSG00000143126	1	109792641	109818372	115	27	393278	6.4948	4.1563e-11	CELSR2
ENSG00000117971	15	78916461	79020096	385	45	393278	5.3901	3.5218e-08	CHRNB4
ENSG00000182511	15	91426925	91439006	47	11	393278	5.984	1.0886e-09	FES
ENSG00000140564	15	91411822	91426688	44	11	393278	5.5837	1.1772e-08	FURIN
ENSG00000115486	2	85771846	85788670	56	14	393278	5.1872	1.0676e-07	GGCX
ENSG00000197081	6	160390131	160534539	483	75	393278	6.3008	1.4801e-10	IGF2R
ENSG00000198670	6	160952515	161087407	383	41	393278	6.3383	1.1618e-10	LPA
ENSG00000168906	2	85766288	85772403	11	5	393278	5.015	2.651e-07	MAT2A
ENSG00000185787	15	79102829	79190475	428	28	393278	6.0041	9.6193e-10	MORF4L1
ENSG00000173531	3	49721380	49726934	9	5	393278	5.0734	1.9535e-07	MST1
ENSG00000167085	17	47481414	47492246	43	19	393278	6.4054	7.4979e-11	PHB
ENSG00000122194	6	161123270	161174347	209	30	393278	4.969	3.3649e-07	PLG
ENSG00000264545	9	21802635	22032985	661	82	393278	7.1692	3.7708e-13	RP11-145E5.5
ENSG00000262039	17	47448102	47554350	396	68	393278	6.529	3.3097e-11	RP11-81K2.1
ENSG00000175003	6	160542821	160579750	136	35	393278	6.6863	1.1444e-11	SLC22A1
ENSG00000112499	6	160592093	160698670	418	43	393278	5.6218	9.4495e-09	SLC22A2
ENSG00000146477	6	160769300	160876014	392	41	393278	6.1038	5.1787e-10	SLC22A3
ENSG00000118640	2	85788685	85809154	77	12	393278	4.5881	2.236e-06	VAMP8
ENSG00000160695	11	118938403	118952688	68	13	393278	4.658	1.5966e-06	VPS11
ENSG00000198740	17	47366568	47439835	217	26	393278	6.7326	8.3312e-12	ZNF652

## Sheet: Supplementary Table S-7
	Supplementary Table S-7: Genome-wide significant genes for Cardiac dysrhythmias
GENE	CHR	START	STOP	NSNPS	NPARAM	N	ZSTAT	P	SYMBOL
ENSG00000112983	5	137475455	137514675	102	25	405600	5.1637	1.2105e-07	BRD8
ENSG00000105974	7	116164839	116201233	129	21	405600	6.1094	5e-10	CAV1
ENSG00000105971	7	115927434	116148595	755	53	405600	6.6737	1.2469e-11	CAV2
ENSG00000094880	5	137523339	137549032	63	20	405600	5.5833	1.1798e-08	CDC23
ENSG00000158402	5	137620954	137674044	163	27	405600	5.0184	2.6057e-07	CDC25C
ENSG00000011523	2	65283500	65314138	117	22	405600	4.9228	4.2648e-07	CEP68
ENSG00000165410	14	35179593	35184029	10	4	405600	5.0054	2.7866e-07	CFL2
ENSG00000173207	1	154947129	154951725	4	2	405600	6.9566	1.7434e-12	CKS1B
ENSG00000163357	1	155006300	155023406	42	15	405600	5.046	2.2556e-07	DCST1
ENSG00000163354	1	154990996	155006257	41	15	405600	5.9866	1.0714e-09	DCST2
ENSG00000138792	4	111286889	111486441	607	61	405600	5.044	2.28e-07	ENPEP
ENSG00000140009	14	64550950	64804830	800	60	405600	6.4558	5.3813e-11	ESR2
ENSG00000031003	5	137273649	137387650	350	29	405600	5.193	1.0349e-07	FAM13B
ENSG00000120709	5	137667624	137685416	53	16	405600	4.6051	2.0614e-06	FAM53C
ENSG00000107862	10	104005289	104142656	264	34	405600	4.7432	1.052e-06	GBF1
ENSG00000146013	5	137588068	137610360	57	20	405600	4.8295	6.8447e-07	GFRA3
ENSG00000120457	11	128761251	128790930	149	29	405600	4.9326	4.0564e-07	KCNJ5
ENSG00000143603	1	154669931	154842756	592	102	405600	6.046	7.4253e-10	KCNN3
ENSG00000112984	5	137514408	137523404	22	13	405600	4.8331	6.7214e-07	KIF20A
ENSG00000146021	5	136953189	137071779	342	35	405600	5.2526	7.4971e-08	KLHL3
ENSG00000172037	3	49158547	49170551	23	15	405600	5.4513	2.5007e-08	LAMB2
ENSG00000197616	14	23851199	23877486	103	28	405600	5.2771	6.5631e-08	MYH6
ENSG00000107954	10	105253736	105352309	326	42	405600	6.0154	8.9723e-10	NEURL1
ENSG00000112981	5	137450866	137475132	71	22	405600	5.2486	7.6641e-08	NME5
ENSG00000163346	1	154916552	154928599	23	14	405600	6.628	1.7014e-11	PBXIP1
ENSG00000144824	3	111451344	111695364	1130	70	405600	5.3657	4.0321e-08	PHLDB2
ENSG00000164093	4	111538579	111563279	46	11	405600	7.2064	2.8733e-13	PITX2
ENSG00000107859	10	103989943	104001231	25	6	405600	4.6354	1.7811e-06	PITX3
ENSG00000078795	5	137223657	137278436	163	33	405600	5.6749	6.9365e-09	PKD2L2
ENSG00000116095	2	179345195	179381189	112	26	405600	5.225	8.7069e-08	PLEKHA3
ENSG00000143847	1	202995626	203047868	196	32	405600	4.9733	3.2909e-07	PPFIA4
ENSG00000116132	1	170631869	170708560	164	33	405600	5.4441	2.6027e-08	PRRX1
ENSG00000059915	10	104162376	104181296	35	17	405600	4.7214	1.171e-06	PSD
ENSG00000132563	5	137774706	137782658	27	7	405600	5.4389	2.6802e-08	REEP2
ENSG00000107957	10	105348285	105615301	933	98	405600	8.4562	1.3817e-17	SH3PXD2A
ENSG00000196141	2	201170604	201346986	535	55	405600	5.1299	1.4494e-07	SPATS2L
ENSG00000089225	12	114791736	114846247	221	46	405600	5.7208	5.3008e-09	TBX5
ENSG00000155657	2	179390716	179695529	971	59	405600	5.7887	3.546e-09	TTN
ENSG00000115935	2	175424300	175547644	255	37	405600	4.8352	6.6513e-07	WIPF1
ENSG00000061492	5	137419581	137428054	28	13	405600	6.2782	1.7131e-10	WNT8A
ENSG00000160685	1	154975127	154990998	27	11	405600	7.2195	2.6085e-13	ZBTB7B
ENSG00000140836	16	72816784	73093597	1190	142	405600	6.4036	7.5885e-11	ZFHX3

## Sheet: Supplementary Table S-8
	Supplementary Table S-8: Genome-wide significant genes for Coronary arteriosclerosis
GENE	CHR	START	STOP	NSNPS	NPARAM	N	ZSTAT	P	SYMBOL
ENSG00000136378	15	79051545	79103773	239	29	397126	6.9556	1.7559e-12	ADAMTS7
ENSG00000186063	1	222841355	222886552	110	26	397126	6.2371	2.2289e-10	AIDA
ENSG00000130208	19	45417504	45422606	11	5	397126	7.3144	1.2929e-13	APOC1
ENSG00000130203	19	45409011	45412650	7	4	397126	7.8659	1.8319e-15	APOE
ENSG00000196914	11	120207787	120360645	409	31	397126	5.1533	1.2796e-07	ARHGEF12
ENSG00000114790	3	153838792	153975616	439	35	397126	5.1651	1.2017e-07	ARHGEF26
ENSG00000254870	6	31497996	31514385	120	30	397126	4.6237	1.8845e-06	ATP6V1G2-DDX39B
ENSG00000123810	19	41860326	41870078	29	8	397126	4.8086	7.5999e-07	B9D2
ENSG00000162819	1	222885895	222908538	45	16	397126	6.0601	6.8005e-10	BROX
ENSG00000157895	12	121440225	121454305	62	14	397126	5.5929	1.1164e-08	C12orf43
ENSG00000214212	19	10947251	10980466	82	21	397126	5.0469	2.2453e-07	C19orf38
ENSG00000138380	2	203776937	203851786	180	18	397126	7.1365	4.7867e-13	CARF
ENSG00000147889	9	21967751	21995300	50	15	397126	6.5236	3.4316e-11	CDKN2A
ENSG00000147883	9	22002902	22009362	14	6	397126	7.7995	3.1086e-15	CDKN2B
ENSG00000143126	1	109792641	109818372	115	27	397126	7.3608	9.1371e-14	CELSR2
ENSG00000153774	16	75327596	75467383	697	25	397126	5.535	1.5563e-08	CFDP1
ENSG00000117971	15	78916461	79020096	385	45	397126	7.0804	7.1888e-13	CHRNB4
ENSG00000187498	13	110801318	110959496	805	88	397126	7.031	1.0255e-12	COL4A1
ENSG00000255730	19	41856758	41930906	252	19	397126	4.6778	1.4497e-06	CTC-435M10.3
ENSG00000198563	6	31497996	31510225	97	26	397126	4.618	1.9369e-06	DDX39B
ENSG00000151617	4	148402069	148466106	173	26	397126	5.0342	2.3998e-07	EDNRA
ENSG00000115504	2	62900986	63273622	719	78	397126	5.0853	1.8352e-07	EHBP1
ENSG00000197520	1	222910549	222924147	23	9	397126	6.6756	1.2308e-11	FAM177B
ENSG00000182511	15	91426925	91439006	47	11	397126	7.6867	7.5495e-15	FES
ENSG00000164694	6	159590429	159693141	404	19	397126	4.6123	1.9909e-06	FNDC1
ENSG00000140564	15	91411822	91426688	44	11	397126	7.4892	3.4639e-14	FURIN
ENSG00000115486	2	85771846	85788670	56	14	397126	6.441	5.9342e-11	GGCX
ENSG00000112273	6	22569678	22571892	11	4	397126	4.7829	8.6397e-07	HDGFL1
ENSG00000173064	12	112597992	112819896	440	33	397126	4.625	1.8733e-06	HECTD4
ENSG00000135100	12	121416346	121440315	103	19	397126	6.4952	4.1466e-11	HNF1A
ENSG00000163596	2	203640690	203736708	270	24	397126	7.1987	3.0404e-13	ICA1L
ENSG00000197081	6	160390131	160534539	483	75	397126	6.2213	2.4657e-10	IGF2R
ENSG00000130164	19	11200038	11244492	199	33	397126	5.0671	2.0201e-07	LDLR
ENSG00000198670	6	160952515	161087407	383	41	397126	7.4042	6.5949e-14	LPA
ENSG00000175445	8	19759228	19824769	298	25	397126	4.8515	6.126e-07	LPL
ENSG00000130479	19	17830051	17845325	92	16	397126	5.6449	8.2622e-09	MAP1S
ENSG00000168906	2	85766288	85772403	11	5	397126	6.3195	1.3117e-10	MAT2A
ENSG00000154305	1	222791428	222841354	157	20	397126	7.4104	6.295e-14	MIA3
ENSG00000204516	6	31462658	31478901	213	26	397126	4.707	1.257e-06	MICB
ENSG00000185787	15	79102829	79190475	428	28	397126	6.4155	7.0187e-11	MORF4L1
ENSG00000099810	9	21802542	21931646	409	49	397126	5.3305	4.8978e-08	MTAP
ENSG00000144426	2	203879602	204091101	461	50	397126	6.1128	4.8942e-10	NBEAL1
ENSG00000104490	8	102698771	103137135	1663	99	397126	5.8566	2.3618e-09	NCALD
ENSG00000112137	6	12717893	13288645	1896	101	397126	7.5757	1.7855e-14	PHACTR1
ENSG00000167085	17	47481414	47492246	43	19	397126	5.9108	1.7027e-09	PHB
ENSG00000122194	6	161123270	161174347	209	30	397126	7.3834	7.7161e-14	PLG
ENSG00000179295	12	112856155	112947717	141	32	397126	4.7983	8.0004e-07	PTPN11
ENSG00000130202	19	45349432	45392485	207	35	397126	5.5047	1.8493e-08	PVRL2
ENSG00000264545	9	21802635	22032985	661	82	397126	7.5033	3.1112e-14	RP11-145E5.5
ENSG00000261717	16	75446582	75498604	300	22	397126	5.8345	2.6982e-09	RP11-77K12.1
ENSG00000262039	17	47448102	47554350	396	68	397126	5.6516	7.9485e-09	RP11-81K2.1
ENSG00000089009	12	112842994	112856642	19	9	397126	4.7499	1.0178e-06	RPL6
ENSG00000175003	6	160542821	160579750	136	35	397126	7.5534	2.1205e-14	SLC22A1
ENSG00000112499	6	160592093	160698670	418	43	397126	6.845	3.825e-12	SLC22A2
ENSG00000146477	6	160769300	160876014	392	41	397126	6.4809	4.5596e-11	SLC22A3
ENSG00000070366	17	1963133	2207065	838	36	397126	5.6453	8.2438e-09	SMG6
ENSG00000143498	1	222731244	222763275	100	17	397126	6.0479	7.3368e-10	TAF1A
ENSG00000105329	19	41807492	41859816	119	19	397126	5.3341	4.7998e-08	TGFB1
ENSG00000181264	11	120195838	120204391	24	8	397126	4.8787	5.3384e-07	TMEM136
ENSG00000168890	2	85825671	85830319	5	2	397126	4.7501	1.0165e-06	TMEM150A
ENSG00000166822	16	75476952	75499395	140	23	397126	5.7627	4.1382e-09	TMEM170A
ENSG00000142046	19	41856816	41889988	84	14	397126	5.1101	1.61e-07	TMEM91
ENSG00000130204	19	45393826	45406946	65	16	397126	6.5437	3.0015e-11	TOMM40
ENSG00000135148	12	112563305	112591407	47	15	397126	4.6215	1.905e-06	TRAFD1
ENSG00000168899	2	85811531	85820535	26	8	397126	5.6192	9.5935e-09	VAMP5
ENSG00000118640	2	85788685	85809154	77	12	397126	5.6561	7.7444e-09	VAMP8
ENSG00000138442	2	203739505	203879521	372	23	397126	7.2131	2.7338e-13	WDR12
ENSG00000198740	17	47366568	47439835	217	26	397126	6.623	1.7602e-11	ZNF652

## Sheet: Supplementary Table S-9
	Supplementary Table S-9: Genome-wide significant genes for Ischemic heart disease
GENE	CHR	START	STOP	NSNPS	NPARAM	N	ZSTAT	P	SYMBOL
ENSG00000136378	15	79051545	79103773	239	29	408458	6.0319	8.1003e-10	ADAMTS7
ENSG00000186063	1	222841355	222886552	110	26	408458	5.2674	6.9189e-08	AIDA
ENSG00000130208	19	45417504	45422606	11	5	408458	6.0565	6.9542e-10	APOC1
ENSG00000130203	19	45409011	45412650	7	4	408458	8.2095	1.1102e-16	APOE
ENSG00000196914	11	120207787	120360645	409	31	408458	6.3947	8.0454e-11	ARHGEF12
ENSG00000114790	3	153838792	153975616	439	35	408458	5.2461	7.7656e-08	ARHGEF26
ENSG00000162819	1	222885895	222908538	45	16	408458	4.759	9.7297e-07	BROX
ENSG00000138380	2	203776937	203851786	180	18	408458	5.5303	1.5982e-08	CARF
ENSG00000147889	9	21967751	21995300	50	15	408458	5.575	1.2373e-08	CDKN2A
ENSG00000147883	9	22002902	22009362	14	6	408458	7.8113	2.8311e-15	CDKN2B
ENSG00000143126	1	109792641	109818372	115	27	408458	7.4546	4.5075e-14	CELSR2
ENSG00000117971	15	78916461	79020096	385	45	408458	6.0269	8.3586e-10	CHRNB4
ENSG00000187498	13	110801318	110959496	805	88	408458	5.8782	2.0733e-09	COL4A1
ENSG00000174953	3	153990335	154042286	129	26	408458	4.6114	1.9998e-06	DHX36
ENSG00000089248	12	112451120	112461255	20	8	408458	4.6777	1.4503e-06	ERP29
ENSG00000197520	1	222910549	222924147	23	9	408458	5.5145	1.7493e-08	FAM177B
ENSG00000182511	15	91426925	91439006	47	11	408458	6.1094	5e-10	FES
ENSG00000140564	15	91411822	91426688	44	11	408458	7.4993	3.2085e-14	FURIN
ENSG00000115486	2	85771846	85788670	56	14	408458	4.9283	4.148e-07	GGCX
ENSG00000164116	4	156587863	156653501	245	44	408458	5.396	3.4062e-08	GUCY1A3
ENSG00000173064	12	112597992	112819896	440	33	408458	4.7016	1.2905e-06	HECTD4
ENSG00000135100	12	121416346	121440315	103	19	408458	5.1921	1.0398e-07	HNF1A
ENSG00000163596	2	203640690	203736708	270	24	408458	5.9971	1.0044e-09	ICA1L
ENSG00000197081	6	160390131	160534539	483	75	408458	7.201	2.9881e-13	IGF2R
ENSG00000198670	6	160952515	161087407	383	41	408458	7.0521	8.8113e-13	LPA
ENSG00000130479	19	17830051	17845325	92	16	408458	4.8231	7.0684e-07	MAP1S
ENSG00000168906	2	85766288	85772403	11	5	408458	4.9159	4.4192e-07	MAT2A
ENSG00000154305	1	222791428	222841354	157	20	408458	6.5749	2.4338e-11	MIA3
ENSG00000185787	15	79102829	79190475	428	28	408458	5.6793	6.7636e-09	MORF4L1
ENSG00000111300	12	112464500	112546826	161	27	408458	4.5806	2.3179e-06	NAA25
ENSG00000144426	2	203879602	204091101	461	50	408458	4.5973	2.1403e-06	NBEAL1
ENSG00000104490	8	102698771	103137135	1663	99	408458	4.8328	6.7314e-07	NCALD
ENSG00000179915	2	50145643	51259674	4472	175	408458	4.8603	5.8614e-07	NRXN1
ENSG00000112137	6	12717893	13288645	1896	101	408458	7.2403	2.2384e-13	PHACTR1
ENSG00000167085	17	47481414	47492246	43	19	408458	6.7122	9.5873e-12	PHB
ENSG00000122194	6	161123270	161174347	209	30	408458	6.6167	1.8369e-11	PLG
ENSG00000179295	12	112856155	112947717	141	32	408458	4.7991	7.9692e-07	PTPN11
ENSG00000130202	19	45349432	45392485	207	35	408458	4.8062	7.6923e-07	PVRL2
ENSG00000264545	9	21802635	22032985	661	82	408458	7.1076	5.9032e-13	RP11-145E5.5
ENSG00000262039	17	47448102	47554350	396	68	408458	6.2468	2.0945e-10	RP11-81K2.1
ENSG00000089009	12	112842994	112856642	19	9	408458	4.7147	1.2106e-06	RPL6
ENSG00000175003	6	160542821	160579750	136	35	408458	7.3262	1.1835e-13	SLC22A1
ENSG00000112499	6	160592093	160698670	418	43	408458	6.0628	6.6896e-10	SLC22A2
ENSG00000146477	6	160769300	160876014	392	41	408458	6.8394	3.9752e-12	SLC22A3
ENSG00000070366	17	1963133	2207065	838	36	408458	4.7512	1.0113e-06	SMG6
ENSG00000143498	1	222731244	222763275	100	17	408458	5.5055	1.841e-08	TAF1A
ENSG00000105329	19	41807492	41859816	119	19	408458	4.8163	7.3133e-07	TGFB1
ENSG00000181264	11	120195838	120204391	24	8	408458	5.3391	4.6711e-08	TMEM136
ENSG00000130204	19	45393826	45406946	65	16	408458	5.5592	1.3552e-08	TOMM40
ENSG00000135148	12	112563305	112591407	47	15	408458	4.704	1.2756e-06	TRAFD1
ENSG00000160695	11	118938403	118952688	68	13	408458	4.6775	1.4519e-06	VPS11
ENSG00000138442	2	203739505	203879521	372	23	408458	5.4912	1.9963e-08	WDR12
ENSG00000198740	17	47366568	47439835	217	26	408458	6.8068	4.9885e-12	ZNF652

[truncated: 22 more sheets: Supplementary Table S-10, Supplementary Table S-11, Supplementary Table S-12, Supplementary Table S-13, Supplementary Table S-14, Supplementary Table S-15, Supplementary Table S-16, Supplementary Table S-17, Supplementary Table S-18, Supplementary Table S-19, Supplementary Table S-20, Supplementary Table S-21, Supplementary Table S-22, Supplementary Table S-23, Supplementary Table S-24, Supplementary Table S-25, Supplementary Table S-26, Supplementary Table S-27, Supplementary Table S-28, Supplementary Table S-29 …]
